# Supplementary material for: A Tachyplesin Antimicrobial Peptide from Theraphosidae Spiders with Potent Antifungal Activity Against Cryptococcus neoformans
Source: Microorganisms. 2024 Dec 20;12(12):2648. doi: 10.3390/microorganisms12122648 (PMC11728142; doi:10.3390/microorganisms12122648)
Supplement: Supplementary file 1 [file microorganisms-12-02648-s001.zip]

Archive with 1 entries (1 files):
- microorganisms-3348292-supplementary.pdf
